# Supplementary material for: Utilizing the Off-Target Effects of T1R3 Antagonist Lactisole to Enhance Nitric Oxide Production in Basal Airway Epithelial Cells
Source: Nutrients. 2023 Jan 19;15(3):517. doi: 10.3390/nu15030517 (PMC9919013; doi:10.3390/nu15030517)
Supplement: Supplementary file 1 [file nutrients-15-00517-s001.zip]

Archive with 1 entries (1 files):
- nutrients-2135155-supplementary.pdf
